# Supplementary material for: High Throughput Screening of Transcription Factor LysG for Constructing a Better Lysine Biosensor
Source: Biosensors (Basel). 2024 Sep 25;14(10):455. doi: 10.3390/bios14100455 (PMC11506072; doi:10.3390/bios14100455)
Supplement: Supplementary file 1 [file biosensors-14-00455-s001.zip]

Archive with 1 entries (1 files):
- biosensors-3180504-supplementary.pdf
